# Supplementary material for: Epithelial Cell Rests of Malassez Provide a Favorable Microenvironment for Ameliorating the Impaired Osteogenic Potential of Human Periodontal Ligament Stem Cells
Source: Front Physiol. 2021 Oct 11;12:735234. doi: 10.3389/fphys.2021.735234 (PMC8542701; doi:10.3389/fphys.2021.735234)
Supplement: Supplementary file 2 [file Data_Sheet_2.ZIP]

Archive with 25 entries (18 files):
- Data - Supplementary/
- Data - Supplementary/CFU/
- Data - Supplementary/CFU/A-PDLSCs.JPG
- Data - Supplementary/CFU/HPDLSCs.JPG
- Data - Supplementary/CFU/P-PDLSCs.JPG
- Data - Supplementary/FC/
- Data - Supplementary/FC/APDLSCs/
- Data - Supplementary/FC/APDLSCs/PDLS CD105-3 00000117 2014-12-09.LMD
- Data - Supplementary/FC/APDLSCs/PDLS CD29-3 00000123 2014-12-09.LMD
- Data - Supplementary/FC/APDLSCs/Specimen_001_CD90.fcs
- Data - Supplementary/FC/APDLSCs/Specimen_003_CD45.fcs
- Data - Supplementary/FC/HPDLSCs/
- Data - Supplementary/FC/HPDLSCs/PDLS CD29-1 00000121 2014-12-09.LMD
- Data - Supplementary/FC/HPDLSCs/PDLS CD90-1 00000118 2014-12-09.LMD
- Data - Supplementary/FC/HPDLSCs/Specimen_001_CD105.fcs
- Data - Supplementary/FC/HPDLSCs/Specimen_001_CD45.fcs
- Data - Supplementary/FC/PPDLSCs/
- Data - Supplementary/FC/PPDLSCs/PDLS CD105-2 00000116 2014-12-09.LMD
- Data - Supplementary/FC/PPDLSCs/PDLS CD29-2 00000122 2014-12-09.LMD
- Data - Supplementary/FC/PPDLSCs/Specimen_002_CD45.fcs
- Data - Supplementary/FC/PPDLSCs/Specimen_003_CD90.fcs
- Data - Supplementary/osteogenic nodule formation/
- Data - Supplementary/osteogenic nodule formation/A-PDLSC.tif
- Data - Supplementary/osteogenic nodule formation/H-PDLSC.tif
- Data - Supplementary/osteogenic nodule formation/P-PDLSC.tif
