# Supplementary material for: Epithelial Cell Rests of Malassez Provide a Favorable Microenvironment for Ameliorating the Impaired Osteogenic Potential of Human Periodontal Ligament Stem Cells
Source: Front Physiol. 2021 Oct 11;12:735234. doi: 10.3389/fphys.2021.735234 (PMC8542701; doi:10.3389/fphys.2021.735234)
Supplement: Supplementary file 3 [file Data_Sheet_3.ZIP › Data/W.B data/wb data.xlsx]

## Sheet: Sheet1
ERM-Age						ERM							aged
						IntDen	RawintDen						IntDen	RawintDen						IntDen	RawintDen
ALP	2					69319	69319	3					47334	47334
	5					88906	88906	7					63449	63449	1					74197	74197
	10					52605	52605	13					41313	41313
actin	4					65021	65021	4					83259	83259	4					81770	81770
	6					75645	75645	8					82208	82208
	11					50118	50118	12					45311	45311
																		SD
ERM-Age-ALP						1.0661	1.17531	1.04962	平均	SD			0.568515	0.771811	0.911765	0.824315		0.0707009
					化一	1.3813			1.39247	0.125106			1
						1.52279							1
					1.1512								1
						1.27333
ERM-Age-runx2	15				245	97684	97684	14					85346	85346
	16				245	87236	87236	17					65877	65877
	23				247	113938	113938	24					86941	86941
actin	19				142	47899	47899	18					36008	36008
	20				139	43151	43151	21					38211	38211
	25				247	68313	68313	26					57526	57526
ERM-Age-runx2						2.03937	2.02164	1.66788					2.3702	1.72403	1.51133		SD
													1.78179	1.52666	1.27269
							平均	SD
					化一	1.14456	1.25977	0.100006					1
						1.32423							1
						1.31052							1
ERM-p-ALP	1				251	81736	81736	2					72835	72835
	5				252	72903	72903	6					62625	62625
	9				112	38278	38278	1					8415	8415
actin	3				253	87797	87797	4					80784	80784
	7				219	62305	62305	8					57341	57341
	3				64	7070	7070	2					3806	3806
ERM-p-ALP					1.42544	0.930966	1.1701	5.41414	1.31187				0.901602	1.09215		1.00514
						1.2978	平均	SD
					化一		1.30271	0.00425264					1		0.0953936
						1.30517
						1.30517
ERM-p-runx2	5				233	43700	43700	6					40190	40190
	9				227	76945	76945	10					69772	69772
	13				225	55466	55466	14					51217	51217
GAPDH	7				104	25910	25910	8					22785	22785
	11				167	48332	48332	12					43599	43599
	15				84	28393	28393	16					28296	28296
						1.91793	1.76483	1.95351					1.55114	1.4436	1.80386	1.55114	1.4436	1.80386
							平均	SD
					化一	1.23646	1.18065	0.084888
						1.22252
						1.08296
						H-con							H-ost							A-con							A-ost
alp-aged	19				169	62802	62802	20				146	70924	70924					129	24800	24800					138	42607	32607
	21				159	92340	92340	22				159	95622	95622					139	55994	55994					160	65801	65801
	31				255	64500	64500	30				255	72002	72002					178	37274	37274					253	44128	44128
GAPDH	26				184	67024	67024	25				151	61188	61188					160	49936	49936					185	62339	62339
						0.937008							1.15912							0.496636							0.853232
						1.37772							1.56276							0.898218							1.31771
						0.962342							1.17673							0.746435							0.883691
														平均	SD						平均	SD						平均	SD
					化一	1							1.23704	1.19804	0.0556534					0.530023	0.652543	0.122812					0.910593	0.928436	0.0245572
													1.13431							0.651962							0.956443
													1.22278							0.775645							0.918272
runx2-aged	1				246	51214	51214	2				252	71139	71139					251	58295	58295						68367	68367
	6				243	64266	64266	11				237	84954	84954					229	52732	52732						73942	73942
	19				251	91112	91112	20				251	108953	108953					251	91589	91589						103262	103262
																			251	89918	89918						89918	89918
																			217	75233	75233
GAPDH	5				243	57289	57289
	15				250	52365	52365	16				249	46200	46200					201	32068	32068						29437	29437
	24				208	65813	65813	23				141	40769	40769					217	64191	64191						58767	58767
						0.97802							1.74493							0.885767							1.16336
						1.22727							2.08379							1.14313							1.25822
						1.38441							2.67245	平均	SD					1.36627	平均	SD					1.53008	平均	SD
					化一	1							1.78414	1.80415	0.117526					0.905674	0.941338	0.0415046					1.1895	1.10665	0.0821501
													1.69791							0.931444							1.02522
													1.93039							0.986895							1.10522
alp-p	36				255	76875	76875	37				255	90393	90393	38	608	116.97	12	255	71117	71117	40	608	140.78	19	255	85595	85595
	41				255	86654	86654	42				255	109616	109616	44	540	132.23	0	255	71402	71402	47	540	169.09	0	255	91309	91309
	48				201	63159	63159	49				255	90763	90763	50	480	96.61	30	198	46373	46373	53	480	149.86	44	255	71934	71934
								54				255	124363	124363
GAPDH						61188
						1.25637							2.03247							1.16227							1.39889
						1.41619							1.79146							1.16693							1.49227
						1.03221							1.48335							0.757877							1.17562
														平均	SD						平均	SD						平均	SD
					化一	1							1.61773	1.43992	0.17639					0.925099	0.827772	0.0954926					1.11343	1.10203	0.0437372
													1.26498							0.82399							1.05372
													1.43706							0.734226							1.13894
runx2-p	64				252	92247	92247	58				116	15320	15320	55	792	47.97	0	167	37991	37991						73761	73761
	59				252	102059	102059	60				251	116361	116361	62	819	118.42	4	252	96987	96987						92247	92247
	70				252	97526	97526	69				251	108560	108560	66	390	183.36	4	252	71510	71510						82950	82950
								72				255	105209	105209	6	738	71.79	4	178	52984	52984
								1				252	125522	125522
GAPDH	58489							5				251	114043	114043						0.649541							1.26111
						1.57717							1.98945							1.65821							1.57717
						1.74493							1.85608	1.94982						1.22262							1.41822
						1.66742	0.0839598						1.79878							0.90588
													2.14608	平均	SD						平均	SD						平均	SD
					化一	1							1.26141	1.22022	0.04678					0.41184	0.47756	0.0929427					0.799603	0.851335	0.0521327
													1.2299														0.90386
													1.16936							0.543281							0.850542
																				0.519151
						aged							aged+erm
β-catenin(total)-Aged	1				253	67459	67459	2				253	65930	65930
	5				252	53760	53760	6				252	65343	65343
	9				252	52944	52944	10				252	45770	45770
GAPDH	3				252	83885	83885	4				252	88996	88996
						86440.5
													0.762721
						0.78041							0.75593
						0.621931							0.529497
						0.612491								平均	SD
					化一		SD						0.977334	1.0191	0.179168
						1	0.0943411						1.21546
													0.864498
β-catenin(active)-aged	11				149	17628	17628	20				33	4447	4447
	14				193	25414	25414	13				144	19682	19682
	15				155	23449	23449	16				61	13293	13293
						0.203932							0.0514458
						0.294006							0.227694
						0.271273							0.153782
														平均	SD
					化一	1	0.0468416						0.252269	0.531205	0.262916
													0.774455
													0.56689
						aged							#NAME?
GSK-aged	1				255	54950	54950	2				255	53000	53000
	3				255	67094	67094	4				255	72614	72614
	5				180	34282	34282	6				180	35955	35955
						0.635701	0.191919						0.613142
						0.776192							0.840051
						0.396599							0.415953
														平均	SD
					化一	1							0.964513	1.03186	0.0606796
													1.08227
													1.0488
p-gsk-aged	7				178	75411	75411	8				178	40786	40786
	9				255	56551	56551	10				255	45278	45278
	12				62	17245	17245	11				44	13651	13651
						0.872409							0.471842
						0.654223							0.523808
						0.199503							0.157925
														平均	SD
					化一	1							0.540849	0.711033	0.147453
													0.800658
													0.791592
						p							p+erm
β-catenin(total)-p	1				253	47713	47713	2				252	38959	38959
	3				253	54041	54041	4				253	51873	51873
	5				253	66650	66650	6				253	73223	73223
	10				255	73760	73760	9				255	65489	65489
						0.727391							0.581573
						0.823863							0.774351
						1.01609							1.09306
						1.12448							0.977608
														平均	SD
					化一	1	0.18014						0.799533	0.921143	0.117932
													0.939903
													1.07575
													0.869386
GAPDH	7				179	34374	34374	8				180	36777	36777
	17				255	62104	62104	18				255	51915	51915
	19				255	100306	100306	20				255	112275	112275
					平均	65594.7							66989
β-catenin(active)-p	11				118	30585	30585	12				88	6793	6793
	13				255	69349	69349	14				255	42456	42456
	15				255	53609	53609	16				255	46895	46895
	21				208	84411	84411	22				191	62670	62670
						0.466273							0.101405
						1.05724							0.633776
						0.817277							0.70004
						1.28686							0.935527	平均	SD
					化一	1	0.234809							0.727668	0.128545
													0.599465
													0.856552
													0.726985
GSK-p	23				146	20472	20472	24				194	25822	25822
	25				157	24549	24549	26				63	13337	13337
	27				77	14098	14098	28				98	16134	16134
	29				94	25214	25214	30				137	26903	26903
	31				255	43628	43628	32				255	46309	46309
						0.312099							0.385466
						0.374253							0.199092
						0.214926							0.240846
						0.384391							0.401603
						0.665115							0.691293
														平均	SD
					化一	1	0.167845						1.23508	1.10995	0.0912893
													1.1206
													1.04478
													1.03936
p-gsk-p	3				110	18701	18701	1				139	14947	14947
	4				255	37839	37839	5				255	25289	25289
	6				149	19799	19799	7				101	13680	13680
						0.285099							0.223126
						0.576861							0.37751
						0.301839							0.204213
					化一	1	0.16383						0.782626	0.704536	0.0685277
													0.654421
													0.676562
		h-ost				aged-ost
alp-aged		70924				42607
		95622				65801
		72002				44128
gapdh		61188				62339
		1.15912				0.853232
		1.56276				1.31771
		1.17673				0.883691
	化一	1	0.228127			0.736106	0.776756	0.0580143
						0.843193
						0.750969
runx2-aged		71139				68367
		84954				73942
		108953				103262
						89918
		46200				29437
		40769				58767
		1.74493				1.16336
		2.08379				1.25822
		2.67245				1.53008
		1.78414				1.1895
		1.69791				1.02522
		1.93039				1.10522
	化一	1	0.117526			0.666707	0.614353	0.0479613
						0.603815
						0.572538
						0.666707
						0.603815
						0.572538
